# Supplementary material for: Responses of root physiological characteristics and yield of sweet potato to humic acid urea fertilizer
Source: PLoS One. 2017 Dec 18;12(12):e0189715. doi: 10.1371/journal.pone.0189715 (PMC5734739; doi:10.1371/journal.pone.0189715)
Supplement: S1 Dataset — (XLSX) [file pone.0189715.s001.xlsx]

## Sheet: Sheet1
2014	POD(OD/(gFW·min))										2015	POD
	Treatments	Days aftert plant										Treatments	Days aftert plant
		40d	80d	120d			40d	80d	120d				40d	80d	120d			40d	80d	120d
	C	20.37	13.56	17.65		CK	0.8625	0.440188	0.26605			CK	14.18	22.81	14.98		CK	0.52034	0.670951	0.371266
	HA	25.64	17.83	20.81		HA	0.7305	0.486759	0.339897			HA	15.42	25.91	19.62		HA	0.48446	0.762143	0.453554
	N	28.43	22.16	19.09		N	0.75	0.6968	0.37433			N	17.7	24.22	18.39		N	0.7701	1.07481	0.4163
	HA+N	27.98	22.94	24.12		HA+N	0.4975	0.626262	0.412644			HA+N	19.09	27.13	22.83		HA+N	0.6617	0.87049	0.433111
	HA-N	26.56	20.04	24.88		HA-N	0.332	1.192	0.450456			HA-N	20.24	25.42	21.76		HA-N	0.431112	0.655366	0.541692
	CAT(OD/(gFW·min))											CAT
	Treatments	Days aftert plant										Treatments	Days aftert plant
		40d	80d	120d			40d	80d	120d				40d	80d	120d			40d	80d	120d
	C	0.52	0.78	0.65		CK	0.0165	0.02194	0.0148905			CK	0.6	0.77	0.62		CK	0.01278	0.026621	0.0131254
	HA	0.57	0.93	0.76		HA	0.009125	0.0289	0.01412			HA	0.65	1.01	0.69		HA	0.01845	0.03373	0.016073
	N	0.64	0.97	0.71		N	0.008	0.0281	0.019727			N	0.73	1.12	0.66		N	0.019	0.0376	0.019722
	HA+N	0.89	1.15	0.85		HA+N	0.015	0.03395	0.02645			HA+N	0.75	1.25	0.87		HA+N	0.015975	0.034125	0.0184179
	HA-N	0.82	1.32	0.94		HA-N	0.025	0.04036	0.022878			HA-N	0.71	1.47	0.92		HA-N	0.0185123	0.04731	0.01764
	SOD(U/gFW)											SOD
	Treatments	Days aftert plant										Treatments	Days aftert plant
		40d	80d	120d			40d	80d	120d				40d	80d	120d			40d	80d	120d
	C	112.88	187.43	101.01		CK	2.411	5.6839	2.25384			CK	104.94	113.82	98.39		CK	2.23522	3.49769	2.29163
	HA	122.83	216.15	127.51		HA	1.75	6.0895	3.07469			HA	108.79	154.4	131.42		HA	3.37227	4.74712	3.21614
	N	119.87	219.87	117.88		N	3.4375	6.2451	4.14956			N	124.37	164.01	117.82		N	3.64908	5.40027	2.94249
	HA+N	134.52	244.25	157.34		HA+N	3.6815	6.8025	3.5558			HA+N	137.44	165.54	148.17		HA+N	2.7472	5.87044	3.67589
	HA-N	138.16	257.34	172.82		HA-N	4.27	5.382	3.634			HA-N	136.81	177.58	165.15		HA-N	2.59141	5.57033	4.62255
	MDA(umol/gFW)											MDA
	Treatments	Days aftert plant										Treatments	Days aftert plant
		40d	80d	120d			40d	80d	120d				40d	80d	120d			40d	80d	120d
	C	0.97	1.17	2.36		CK	0.03125	0.0341	0.05332			CK	1.12	1.62	2.87		CK	0.043856	0.0426	0.0607579
	HA	0.88	1.06	2.01		HA	0.0421	0.0338	0.037			HA	1	1.24	2.24		HA	0.038213	0.03812	0.0478
	N	0.8	1.04	2.11		N	0.041	0.0342892	0.042907			N	0.96	1.16	2.28		N	0.040448	0.03668	0.06176
	HA+N	0.76	0.94	1.75		HA+N	0.04192	0.0420266	0.0475			HA+N	0.92	1.09	2.11		HA+N	0.04596	0.03957	0.0487
	HA-N	0.72	0.97	1.62		HA-N	0.05096	0.03081	0.0394			HA-N	0.92	1.06	2.16		HA-N	0.043715	0.035738	0.047272
